# Supplementary material for: Prognostic Value of the Objective Prognostic Score and Palliative Prognostic Index for Short-Term Mortality in Terminal Cancer Patients Receiving Best Supportive Care: A Prospective Observational Single-Center Study
Source: J Clin Med. 2026 Jun 10;15(12):4502. doi: 10.3390/jcm15124502 (PMC13302451; doi:10.3390/jcm15124502)
Supplement: Supplementary file 1 [file jcm-15-04502-s001.zip]

Archive with 1 entries (1 files):
- jcm-4329987-supplementary.pdf
